# Supplementary material for: Evaluation of Thirdhand Smoke Exposure after Short Visits to Public Facilities (Noraebang and Internet Cafés): A Prospective Cohort Study
Source: Toxics. 2022 Jun 7;10(6):307. doi: 10.3390/toxics10060307 (PMC9227155; doi:10.3390/toxics10060307)
Supplement: Supplementary file 1 [file toxics-10-00307-s001.zip]

Archive with 1 entries (1 files):
- toxics-1699458-supplementary.pdf
